# Supplementary material for: Anti-HIV Potential of Beesioside I Derivatives as Maturation Inhibitors: Synthesis, 3D-QSAR, Molecular Docking and Molecular Dynamics Simulations
Source: Int J Mol Sci. 2023 Jan 11;24(2):1430. doi: 10.3390/ijms24021430 (PMC9867151; doi:10.3390/ijms24021430)
Supplement: Supplementary file 1 [file ijms-24-01430-s001.zip]

Archive with 1 entries (1 files):
- ijms-2119651-supplementary.pdf
